# Supplementary material for: 3D geodynamic-geomorphologic modelling of deformation and exhumation at curved plate boundaries: Implications for the southern Alaskan plate corner
Source: Sci Rep. 2022 Aug 22;12:14260. doi: 10.1038/s41598-022-17644-8 (PMC9395393; doi:10.1038/s41598-022-17644-8)
Supplement: Supplementary file 3 — Supplementary Information 3. [file 41598_2022_17644_MOESM3_ESM.xlsx]

## Sheet: Data compilation
Supplementary Table 1. Apatite (U-Th)/He and fission track ages shown in Figure 7.
Sample	Latitude	Longitude	Elevation (m)	AHe age (Ma)	AHe SD (Ma)	AFT age (Ma)	AFT SD (Ma)	Reference	Note
P2	60.85	-148.43		6	0.5	12.4	1.5	Arkle et al., 2013
P3	60.79	-148.1		9.1	0.4	15.4	1.6	Arkle et al., 2013
P4	60.89	-147.34		20.7	2.7			Arkle et al., 2013
P5	60.88	-147.36		18.1	1.5	16.4	3	Arkle et al., 2013
P6	60.95	-147.41		5.6	0.6	21.1	1.4	Arkle et al., 2013
P7	61	-147.42		15	3.8			Arkle et al., 2013
P12	61.05	-147.52		7.2	0.3	10	1	Arkle et al., 2013
P13	60.91	-148.01		4.8	0.2	10.7	1	Arkle et al., 2013
P16	61.14	-147.83		4	0.6	6.5	0.8	Arkle et al., 2013
P21	61.2	-147.71		3.8	0.7	6.5	1.1	Arkle et al., 2013
P24	61.07	-148.12		4.2	0.3	12.6	1.8	Arkle et al., 2013
P31	60.97	-148.21		4	0.6	12	2.3	Arkle et al., 2013
P32	60.51	-148.37		12.8	3	23.5	3.5	Arkle et al., 2013
P33	60.67	-148.19		10.1	1.2	21.5	2.5	Arkle et al., 2013
P34	60.47	-147.96		12.1	2.3	36.6	3.2	Arkle et al., 2013
P35	59.96	-147.68		1.4	0.1	4.4	0.5	Arkle et al., 2013
P37	60.09	-147.91		9.7	0.9	32.6	5.9	Arkle et al., 2013
P42	60.73	-147.97		16	5	37.4	4.6	Arkle et al., 2013
P43	60.81	-147.97		9.7	1.4	15.3	1.9	Arkle et al., 2013
P44	60.87	-147.93		6.6	0.4	13.8	1.6	Arkle et al., 2013
P45	60.89	-148.1		4.9	0.1	10.8	2	Arkle et al., 2013
WH1	60.78	-148.71		15.7	1.7			Arkle et al., 2013
P52	61.26	-147.7		3.8	0.5			Arkle et al., 2013
P53	61.18	-147.87		5.3	0.5	8.4	1	Arkle et al., 2013
P54	61.06	-148		5.2	0.3	8.5	1.3	Arkle et al., 2013
P58	61.06	-148.25		6.4	0.04	13.3	1.4	Arkle et al., 2013
P59	61.06	-148.39		4.9	0.8			Arkle et al., 2013
P60	61.1	-148.33		8.2	0.8			Arkle et al., 2013
P61	61.1	-148.32		5.1	1.2			Arkle et al., 2013
P62	61.1	-148.31		6.7	0.2			Arkle et al., 2013
P63	61.1	-148.31		7.9	0.6			Arkle et al., 2013
P64	61.08	-148.27		5.9	0.1			Arkle et al., 2013
P65	61.34	-147.54		6.6	0.8			Arkle et al., 2013
P66	61.5	-147.85		7.6	0.7			Arkle et al., 2013
P67	61.67	-148.13		10.8	1.3			Arkle et al., 2013
P68	61.61	-148.13		8.4	1.4			Arkle et al., 2013
P69	61.39	-148.13		7.3	1			Arkle et al., 2013
P70	61.27	-148.55		4.7	0.9			Arkle et al., 2013
02Bull	63.3859	-149.575	1124			45.03		Benowitz et al., 2021	age error is presented as +/- uncertainty in their supporting information
15Mud	63.2488	-150.555	1568.62			6.41		Benowitz et al., 2021	age error is presented as +/- uncertainty in their supporting information
14Mud	63.2449	-150.649	1629.86			10.88		Benowitz et al., 2021	age error is presented as +/- uncertainty in their supporting information
11Mud	63.2336	-150.731	1765.69			6.89		Benowitz et al., 2021	age error is presented as +/- uncertainty in their supporting information
07Mud	63.2071	-150.845	1946.04			4.32		Benowitz et al., 2021	age error is presented as +/- uncertainty in their supporting information
08 Mud	63.2054	-150.852	2003.59			3.6		Benowitz et al., 2021	age error is presented as +/- uncertainty in their supporting information
22Peter	63.2051	-150.934	1360.46			4.54		Benowitz et al., 2021	age error is presented as +/- uncertainty in their supporting information
18Peter	63.1872	-151.012	1591.65			2.16		Benowitz et al., 2021	age error is presented as +/- uncertainty in their supporting information
16Peter	63.1616	-151.084	1984.44			2.43		Benowitz et al., 2021	age error is presented as +/- uncertainty in their supporting information
15Peter	63.1532	-151.099	1767			1.03		Benowitz et al., 2021	age error is presented as +/- uncertainty in their supporting information
28Ched	63.0506	-151.376	2252			5.31		Benowitz et al., 2021	age error is presented as +/- uncertainty in their supporting information
19Ched	63.0487	-151.435	1578			25.74		Benowitz et al., 2021	age error is presented as +/- uncertainty in their supporting information
30Ched	62.9802	-151.622	1913			24.33		Benowitz et al., 2021	age error is presented as +/- uncertainty in their supporting information
07Ched	62.917	-151.79	1789			9.39		Benowitz et al., 2021	age error is presented as +/- uncertainty in their supporting information
06Ched	62.9134	-151.829	1486			17.65		Benowitz et al., 2021	age error is presented as +/- uncertainty in their supporting information
05Ched	62.8479	-151.996	1567			9.85		Benowitz et al., 2021	age error is presented as +/- uncertainty in their supporting information
03Bull	63.3455	-149.556	1088			60.42		Benowitz et al., 2021	age error is presented as +/- uncertainty in their supporting information
02Mud	63.1991	-150.529	2585.27			7.85		Benowitz et al., 2021	age error is presented as +/- uncertainty in their supporting information
28Peter	63.2077	-150.777	1858.89			6.39		Benowitz et al., 2021	age error is presented as +/- uncertainty in their supporting information
06 Mud	63.1093	-150.883	2646.78			2.72		Benowitz et al., 2021	age error is presented as +/- uncertainty in their supporting information
21Peter	63.1947	-150.93	1470.95			3.1		Benowitz et al., 2021	age error is presented as +/- uncertainty in their supporting information
13Peter	63.1797	-150.986	1432.58			2.29		Benowitz et al., 2021	age error is presented as +/- uncertainty in their supporting information
14Peter	63.1459	-151.072	1734.86			3.83		Benowitz et al., 2021	age error is presented as +/- uncertainty in their supporting information
27Ched	63.0514	-151.375	2253			2.62		Benowitz et al., 2021	age error is presented as +/- uncertainty in their supporting information
15Ched	63.0341	-151.41	1694			3.74		Benowitz et al., 2021	age error is presented as +/- uncertainty in their supporting information
20Ched	63.0094	-151.446	1835			2.62		Benowitz et al., 2021	age error is presented as +/- uncertainty in their supporting information
31Ched	62.9756	-151.624	1851			3.72		Benowitz et al., 2021	age error is presented as +/- uncertainty in their supporting information
11Ched	62.9537	-151.696	2114			3.54		Benowitz et al., 2021	age error is presented as +/- uncertainty in their supporting information
10Ched	62.9322	-151.739	1579			4.74		Benowitz et al., 2021	age error is presented as +/- uncertainty in their supporting information
08Ched	62.9148	-151.787	1891			6.45		Benowitz et al., 2021	age error is presented as +/- uncertainty in their supporting information
04Ched	62.839	-151.964	1388			5.98		Benowitz et al., 2021	age error is presented as +/- uncertainty in their supporting information
01Rip	62.7764	-152.223	862.9			4.81		Benowitz et al., 2021	age error is presented as +/- uncertainty in their supporting information
03PH401A	61.5835	-152.391	3231			23.4	4.3	Benowitz et al., 2012
03PH402A	61.6066	-152.368	2779			7.9	1.3	Benowitz et al., 2012
03PH403A	61.611	-152.355	2441			5.8	0.8	Benowitz et al., 2012
03PH404A	61.6268	-152.331	2129			16.6	2.2	Benowitz et al., 2012
03PH405A	61.6524	-152.331	1897			11.2	5.8	Benowitz et al., 2012
03PH406A	61.6555	-152.315	1617			11.6	2.5	Benowitz et al., 2012
03PH407A	61.6669	-152.306	1351			23	2	Benowitz et al., 2012
03PH407A	61.6669	-152.306	1351			59.5	1.5	Benowitz et al., 2012
03PH408A	61.6768	-152.287	1037			22.3	2.1	Benowitz et al., 2012
02PH332A	61.6698	-152.083	701			35.5	2.7	Benowitz et al., 2012
01PH426A	61.7348	-152.07	295			23.1	2.9	Benowitz et al., 2012
01BAL	63.6326	-146.864	2499			6.7	1.6	Benowitz et al., 2011
05PH001A	63.5952	-146.952	2003	3.65	0.78	5.1	0.8	Benowitz et al., 2011
05PH002A	63.573	-146.951	1607			3.5	0.8	Benowitz et al., 2011
05PH005A	63.5291	-147.016	1282	1.41	0.06	2.8	0.5	Benowitz et al., 2011
05PH005B	63.5291	-147.016	1282			2.9	0.6	Benowitz et al., 2011
05PH006A	63.5386	-147.074	1730			2.7	0.2	Benowitz et al., 2011
05NEN	63.5098	-147.844	1640			1.2	0.3	Benowitz et al., 2011
22DEB	63.5391	-147.324	1341			3.3	0.5	Benowitz et al., 2011
05PH003A	63.5043	-146.83	1358	4.54	0.46	15.5	1.3	Benowitz et al., 2011
05STP1	60.4208	-143.503	946	0.53	0.07			Berger & Spotila, 2008
05STP2	60.3931	-143.542	620	0.44	0.03			Berger & Spotila, 2008
05STP3	60.4332	-143.504	1252	0.53	0.1			Berger & Spotila, 2008
05STP4	60.3896	-143.7	394	0.74	0.07			Berger & Spotila, 2008
05STP7	60.8838	-143.764	1140	25.1	0.87			Berger & Spotila, 2008
05STP11	60.5428	-143.417	1448	1.78	0.83			Berger & Spotila, 2008
05STP15	60.2306	-143.976	488	1.8	0.11			Berger & Spotila, 2008
05STP26	60.6469	-143.79	2208	2.28	0.16			Berger & Spotila, 2008
05STP27	60.4996	-143.725	1704	0.63	0.11			Berger & Spotila, 2008
05STP33	60.6441	-143.724	2758	1.66	0.09			Berger & Spotila, 2008
06STP1	60.1686	-140.53	1189	1.55	0.141421			Berger & Spotila, 2008
06STP3	60.1643	-140.348	1713	7.21	1.16			Berger & Spotila, 2008
06STP4	60.2369	-140.461	1676	0.56	0.08			Berger & Spotila, 2008
06STP50	60.4488	-143.984	875	1.09	0.09			Berger & Spotila, 2008
06STP71	60.1333	-140.712	853	3.95	1.06			Berger & Spotila, 2008
01CH22	60.9104	-144.315	1532	18.9	1.2			Berger & Spotila, 2008
01CH25	60.694	-144.377	320	10.7	1.31			Berger & Spotila, 2008
01CH26	60.499	-144.477	884	2.02	0.14			Berger & Spotila, 2008
01CH28	60.2573	-141.158	1625	0.74	0.14			Berger & Spotila, 2008
01CH29	60.2925	-142.356	1082	0.7	0.11			Berger et al., 2008
01CH32	60.3434	-142.442	442	0.58	0.04			Berger et al., 2008
01CH34	60.2134	-142.627	579	1.79	0.59			Berger et al., 2008
01CH36	60.334	-142.601	884	0.91	0.04			Berger et al., 2008
01CH37	60.3026	-142.781	221	1.02	0.17			Berger et al., 2008
01CH38	60.3194	-143.117	640	1.47	0.43			Berger et al., 2008
01CH41	60.0592	-141.94	274	1.96	0.54			Berger et al., 2008
01CH54	60.1548	-141.988	1707	2.86	0.52			Berger et al., 2008
02CH31	60.2855	-141.454	1387	0.71	0.025			Berger et al., 2008
02CH33	60.3095	-141.224	2432	1.34	0.18			Berger et al., 2008
02CH34	60.4184	-141.763	1798	1.96				Berger et al., 2008
05STP6	60.4608	-143.059	1052	0.76	0.07			Berger et al., 2008
05STP10	60.8622	-143.323	1804	22.8	1.8			Berger et al., 2008
05STP23	60.6012	-142.341	1432	6.86	1.26			Berger et al., 2008
05STP36	60.5541	-141.746	2171	9.03	0.5			Berger et al., 2008
06STP41	60.7438	-141.965	900	16.9	1.15			Berger et al., 2008
06STP44	60.7536	-141.926	1732	20.7	1.2			Berger et al., 2008
04JS05	61.7811	-149.362				62.8	2.9	Bleick et al., 2012
03ATi113	61.8003	-149.071				54.7	5.4	Bleick et al., 2012
04ATi101	61.7717	-149.312				54	2.5	Bleick et al., 2012
04ATi106	61.81	-149.162				52.6	2.8	Bleick et al., 2012
04ATi105	61.8197	-149.076				44.4	2.2	Bleick et al., 2012
03ATi102	61.7422	-149.271				44.1	3.3	Bleick et al., 2012
04ADw651	61.7871	-149.099				43.9	5.4	Bleick et al., 2012
04ATi100	61.7714	-149.296				46.4	2.7	Bleick et al., 2012
99CH1	60.4779	-145.338	46	7	1			Buscher et al., 2008
01CH3	61.1694	-145.719	701	17.9	1.8			Buscher et al., 2008
01CH4	61.5346	-145.326	1417	38.5	2.1			Buscher et al., 2008
01CH8	61.2979	-145.321	1174	23.7	1.5			Buscher et al., 2008
01CH10	61.0712	-145.989	671	11.5	0.3			Buscher et al., 2008
01CH28	60.4926	-145.251	564	5.76	0.3			Buscher et al., 2008
02CH17	61.0708	-145.198	1177	18.1	1.8			Buscher et al., 2008
02CH38	60.6935	-146.041	457	4.77	0.8			Buscher et al., 2008
02CH39	61.7754	-148.503	244	25.2	1.8			Buscher et al., 2008
06STP75	61.7762	-148.501	223	18.1	3.9			Buscher et al., 2008
06STP76	60.1041	-149.361	23	13.5	0.8			Buscher et al., 2008
06STP77	60.7759	-148.71	15	14.9	1.2			Buscher et al., 2008
06STP78	61.0318	-149.762	15	22	1.7			Buscher et al., 2008
06STP79	60.4863	-150.046	102	19.9	7.6			Buscher et al., 2008
KLB4	60.7743	-137.694	605	17.83	1.61			Enkelmann et al., 2017
KLB5	60.8142	-137.49	681	39.34	6.02	49.2	3.2	Enkelmann et al., 2017
KLB11	60.1135	-137.929	441	19.91	8.86	140.2	9.7	Enkelmann et al., 2017
KLB41	60.4277	-138.243	1383	14.91	6.36	100.8	6.2	Enkelmann et al., 2017
KLB42	60.4027	-138.682	1750	11.73	0.14	15.8	1.4	Enkelmann et al., 2017
KLB43	60.4037	-138.766	2225	5.1	0.81	12.3	1.5	Enkelmann et al., 2017
KLB44	60.4282	-139.094	2637	4.1	0.55			Enkelmann et al., 2017
KLB45	60.455	-139.37	1585	4.24	0.04			Enkelmann et al., 2017
KLB47	60.4302	-139.545	1709	1.7	0.31	4.4	0.7	Enkelmann et al., 2017
KLB48	60.3649	-139.909	1850	1.95	0.18			Enkelmann et al., 2017
KLB50	60.331	-140.09	1902	7.14	0.36			Enkelmann et al., 2017
KLB51	60.4403	-139.92	2103	3.73	0.32	6	0.4	Enkelmann et al., 2017
KLB52	60.4432	-139.959	1996	2.91	0.43	14.9	2	Enkelmann et al., 2017
KLB53	60.4864	-140.012	2083	0.47	0.24	17.9	2.1	Enkelmann et al., 2017
KLB54	60.5066	-140.023	2082	4.36	0.53	9.7	1.1	Enkelmann et al., 2017
KLB55	60.5497	-140.099	2309	3.45	0.32	14.3	1.6	Enkelmann et al., 2017
KLB56	60.552	-139.977	2006	4.93	0.08			Enkelmann et al., 2017
KLB57	60.555	-139.898	2038	3.05	0.1	14.3	1.1	Enkelmann et al., 2017
KLB58	60.5872	-139.902	2195	4.56	0.43	32.0356	2.463	Enkelmann et al., 2017
KLB59	60.6076	-139.909	2349	7.45	0.96	50.4369	3.3	Enkelmann et al., 2017
KLB61	60.6566	-139.925	2242	6.05	0.73	45.4046	3.22394	Enkelmann et al., 2017
KLB62	60.6706	-139.931	2371	6.85	0.52	50.3946	4.32674	Enkelmann et al., 2017
KLB63	60.7131	-139.862	2371	5.83	1.03	69.8717	5.10118	Enkelmann et al., 2017
KLB64	60.7893	-139.888	2648	4.51	1.08	17.9636	1.43178	Enkelmann et al., 2017
KLB68	60.7547	-138.818	1397	42.46	0.65	69.3673	4.73181	Enkelmann et al., 2017
KLB71	60.8329	-139.935	2882	33.12	5.17	22.4	1.8	Enkelmann et al., 2017
KLB72	60.8742	-140.014	2754	2.78	0.65			Enkelmann et al., 2017
KLB73	60.9389	-140.13	2684	1.17	0.26			Enkelmann et al., 2017
KLB74	61.0072	-140.211	2923			21.4	1.9	Enkelmann et al., 2017
KLB76	61.1673	-140.238	2563	4.29	0.21			Enkelmann et al., 2017
KLB84	61.0599	-139.263	2396	92.7	0.65	86.4	5.6	Enkelmann et al., 2017
KLB86	60.9575	-138.041	935	40.19	0.14	46.2	3.1	Enkelmann et al., 2017
KLB88	60.9948	-138.462	791	8.52	1.33	81.6	5.6	Enkelmann et al., 2017
KLB91	60.4086	-137.049	725	11.42	0.81			Enkelmann et al., 2017
KLB98	60.0468	-138.884	962	28.28	5.56	59.4	3.8	Enkelmann et al., 2017
KLB107	61.5654	-139.361	747	19.56	0.85	37.1	2.8	Enkelmann et al., 2017
YA-6	60.0636	-140.435		0.2	0.004			Enkelmann et al., 2015
YA-7	60.0665	-140.421		0.18	0.1			Enkelmann et al., 2015
YA-8	60.0999	-140.388		3.42	1.5			Enkelmann et al., 2015
YA-9	60.1103	-140.37		3.08	1.6			Enkelmann et al., 2015
YA-10	60.0598	-140.365		0.64	0.1			Enkelmann et al., 2015
YA-11	60.0618	-140.347		0.24	0.05			Enkelmann et al., 2015
YA-12	60.0431	-140.36		0.15	0.01			Enkelmann et al., 2015
YA-13	60.0467	-140.355		0.32	0.1			Enkelmann et al., 2015
YA-14	60.0522	-140.35		0.3	0.07			Enkelmann et al., 2015
YA-15	60.0573	-140.348		0.17	0.05			Enkelmann et al., 2015
YA-17	60.1405	-140.124		0.44	0.29			Enkelmann et al., 2015
YA-18	60.1255	-140.06		10.8	3.4			Enkelmann et al., 2015
YA-19	60.1301	-140.07		12.4	0.5			Enkelmann et al., 2015
YA-20	60.1306	-140.072		13.6	1.8			Enkelmann et al., 2015
YA-21	59.9848	-139.987		0.65	0.25			Enkelmann et al., 2015
YA-22	59.9851	-139.997		2.03	1.5			Enkelmann et al., 2015
YA-23	60.0096	-139.999		0.8	0.24			Enkelmann et al., 2015
YA-24	60.0182	-139.995		0.35	0.18			Enkelmann et al., 2015
YA-26	60.0841	-139.991		1.58	0.85			Enkelmann et al., 2015
YA-28	60.0933	-140.04		2.63	0.45			Enkelmann et al., 2015
YA-47	59.8936	-139.634		1.05	0.3			Enkelmann et al., 2015
YA-49	59.9183	-139.583		0.94	0.19			Enkelmann et al., 2015
YA-50	59.9462	-139.62		0.66	0.31			Enkelmann et al., 2015
YA-51	59.9565	-139.614		0.93	0.28			Enkelmann et al., 2015
YA-53	59.9814	-139.509		1.13	0.39			Enkelmann et al., 2015
YA-54	59.8415	-139.061	1	1.88	0.69			Enkelmann et al., 2015
Y-9	59.8429	-139.153	1	5.13	2.8			Enkelmann et al., 2015
Y-12	59.7319	-139.322		1.32	0.64			Enkelmann et al., 2015
Y-13	59.647	-139.296		0.54	0.34			Enkelmann et al., 2015
Y-15	59.8511	-139.313		0.26	0.16			Enkelmann et al., 2015
Y-17	59.974	-139.45		1.8	0.66			Enkelmann et al., 2015
Y-18/52	59.9671	-139.531		1.26	0.2			Enkelmann et al., 2015
Y-19	59.5974	-139.342		1	1.1			Enkelmann et al., 2015
6EUT1	61.2625	-141.867		4.5	1			Enkelmann et al., 2010
6EUT2	61.1868	-141.795		12.1	3			Enkelmann et al., 2010
6EUT4	61.2171	-141.82		4.6	1			Enkelmann et al., 2010
6EUT5	61.1365	-141.943		5.8	1			Enkelmann et al., 2010
6EUT9	61.0221	-141.534		8	1			Enkelmann et al., 2010
6EUT10	61.0398	-141.568		4.3	1			Enkelmann et al., 2010
6EUT11	61.0464	-141.563		4.1	1			Enkelmann et al., 2010
6EUT40	60.9025	-141.177		9.9	2			Enkelmann et al., 2010
6EUT41	60.9458	-141.195		21.9	2			Enkelmann et al., 2010
6EUT42	60.9522	-141.2		24	2			Enkelmann et al., 2010
10-8	60.73	-147.483	7.6	11.2	1.9	16.6	1.8	Ferguson et al., 2015
10-9	60.623	-147.481	1.8	7.2	1.4	21.5	2.1	Ferguson et al., 2015
10-10	60.52	-147.405	0	5.4	1.1	17.8	1.7	Ferguson et al., 2015
10-11	60.43	-147.414	3.8	6.9	1.4	13	1.2	Ferguson et al., 2015
10-12	60.232	-147.489	1.2	4.7	0.5	11.2	1.1	Ferguson et al., 2015
10-13	59.89	-147.794	6	1.7	0.6	7.3	0.8	Ferguson et al., 2015
10-14	60.371	-147.152	1.7	4.4	0.2	9.8	0.9	Ferguson et al., 2015
10-15	60.344	-147.033	0	4.3	0.1	11.3	1.1	Ferguson et al., 2015
10-16	60.307	-146.906	0	4.5	0.9	11.4	1.1	Ferguson et al., 2015
10-17	60.29	-146.665	0	5.4	0.8			Ferguson et al., 2015
10-18	60.391	-146.726	0	3.6	0.2	12.3	1.1	Ferguson et al., 2015
10-19	60.482	-146.613	13.3	5.1	0.9	13.9	1	Ferguson et al., 2015
10-20	60.472	-146.474	0	6.4	0.4			Ferguson et al., 2015
10-21	60.53	-146.157	4.9	4.9	0.2			Ferguson et al., 2015
10-22	60.612	-145.857	0	4.6	0.7	9.4	0.9	Ferguson et al., 2015
10-23	60.603	-145.741	5.1	4.1	0.4	10.3	1.1	Ferguson et al., 2015
11-1	59.88	-147.347	0	5.8	0.9	18.7	2.3	Ferguson et al., 2015
11-2	59.902	-147.441	0	2.8	0.8	9.7	0.9	Ferguson et al., 2015
11-3	59.914	-147.623	759	1.1	0.4	7.7	0.7	Ferguson et al., 2015
11-4	59.981	-147.53	771	2	0.6	4.8	0.6	Ferguson et al., 2015
11-5	59.996	-147.582	525	1.8	0.6	7.4	0.5	Ferguson et al., 2015
11-6	59.988	-147.646	382	2.3	0.2	7.5	0.6	Ferguson et al., 2015
11-7	59.976	-147.445	484	3.7	0.2	10.1	0.8	Ferguson et al., 2015
11-8	59.961	-147.344	0	6.3	1	11.6	0.9	Ferguson et al., 2015
11-9	60.198	-147.083	0	3.2	0.8	6.7	0.6	Ferguson et al., 2015
11-10	60.223	-147.126	738.3	3	0.7	6.3	0.6	Ferguson et al., 2015
11-11	60.412	-146.55	887.7	4.8	0.7	7.5	0.7	Ferguson et al., 2015
11-12	60.396	-146.679	494.4	4.4	0.6			Ferguson et al., 2015
11-13	60.404	-146.506	443.1	6	0.1			Ferguson et al., 2015
11-14	60.376	-146.511	555	5.2	0.6	12.3	1.2	Ferguson et al., 2015
11-15	60.279	-146.518	0	4.9	1.3	8.8	1.2	Ferguson et al., 2015
11-16	60.352	-146.194	0	8.4	1.8	8.7	1.4	Ferguson et al., 2015
D-39	63.0844	-151.03	5956			16.1	0.8	Fitzgerald et al., 1995	sample coordinates were approximated from maps in their Figures 3 and 5
D-37	63.0844	-151.03	5365			13	0.7	Fitzgerald et al., 1995	sample coordinates were approximated from maps in their Figures 3 and 5
D-29	63.0844	-151.03	5242			9.7	0.9	Fitzgerald et al., 1995	sample coordinates were approximated from maps in their Figures 3 and 5
D-31	63.0844	-151.03	4999			11.2	0.7	Fitzgerald et al., 1995	sample coordinates were approximated from maps in their Figures 3 and 5
D-33	63.0844	-151.03	4758			9.1	0.7	Fitzgerald et al., 1995	sample coordinates were approximated from maps in their Figures 3 and 5
D-35	63.0844	-151.03	4572			7.7	0.7	Fitzgerald et al., 1995	sample coordinates were approximated from maps in their Figures 3 and 5
D-42	63.0751	-151.04	4392			6.1	0.7	Fitzgerald et al., 1995	sample coordinates were approximated from maps in their Figures 3 and 5
D-43	63.0811	-151.056	4035			5.7	0.6	Fitzgerald et al., 1995	sample coordinates were approximated from maps in their Figures 3 and 5
D-15	63.0629	-151.133	3840			5.3	0.5	Fitzgerald et al., 1995	sample coordinates were approximated from maps in their Figures 3 and 5
D-17	63.0629	-151.133	3563			6.1	0.8	Fitzgerald et al., 1995	sample coordinates were approximated from maps in their Figures 3 and 5
D-18	63.0629	-151.133	3368			6.2	0.7	Fitzgerald et al., 1995	sample coordinates were approximated from maps in their Figures 3 and 5
D-19	63.0629	-151.133	3210			5.2	0.7	Fitzgerald et al., 1995	sample coordinates were approximated from maps in their Figures 3 and 5
D-22	63.0629	-151.133	2743			5.7	0.7	Fitzgerald et al., 1995	sample coordinates were approximated from maps in their Figures 3 and 5
D-9	62.9399	-151.161	2540			5	0.7	Fitzgerald et al., 1995	sample coordinates were approximated from maps in their Figures 3 and 5
D-50	62.9336	-151.213	2098			4.3	0.6	Fitzgerald et al., 1995	sample coordinates were approximated from maps in their Figures 3 and 5
D-61	62.6363	-151.192	1210			21.7	0.8	Fitzgerald et al., 1995	sample coordinates were approximated from maps in their Figures 3 and 5
D-62	62.6595	-151.211	1827			22.8	0.9	Fitzgerald et al., 1995	sample coordinates were approximated from maps in their Figures 3 and 5
D-63	62.6722	-151.189	1509			20.2	0.8	Fitzgerald et al., 1995	sample coordinates were approximated from maps in their Figures 3 and 5
D-64	62.6851	-151.185	2286			34.5	1.6	Fitzgerald et al., 1995	sample coordinates were approximated from maps in their Figures 3 and 5
D-65	62.6213	-151.199	960			31.4	0.9	Fitzgerald et al., 1995	sample coordinates were approximated from maps in their Figures 3 and 5
D-67	62.7374	-151.206	1835			17.7	0.7	Fitzgerald et al., 1995	sample coordinates were approximated from maps in their Figures 3 and 5
D-68	62.727	-151.392	1753			11.9	0.8	Fitzgerald et al., 1995	sample coordinates were approximated from maps in their Figures 3 and 5
D-69	62.7188	-151.381	1341			7.5	0.5	Fitzgerald et al., 1995	sample coordinates were approximated from maps in their Figures 3 and 5
17ALR003a	58.3815	-137.09	0	0.73	0.11			Lease et al., 2021
17ALR005a	58.3826	-137.085	0	0.5	0.16			Lease et al., 2021
17ALR007a	58.3831	-137.079	0	0.43	0.04			Lease et al., 2021
17ALR009A	58.3855	-137.075	0	0.34	0.1			Lease et al., 2021
15PH-topsy	58.3919	-137.076	0	0.33	0.08	5.16	0.63	Lease et al., 2021
17ALR014A	58.3934	-137.077	0	0.32	0.07			Lease et al., 2021
17ALR016A	58.3969	-137.077	0	0.28	0.05			Lease et al., 2021
16ALR004	58.5862	-137.373	110	0.45	0.04			Lease et al., 2021
76DB296A	58.6583	-137.487	0	0.31	0.04	0.81	0.39	Lease et al., 2021
76CN147A	58.7794	-137.672	710	0.47	0.02			Lease et al., 2021
76BJ168A	58.8653	-137.795	900	1.32	0.12			Lease et al., 2021
77BJ011A	58.8731	-137.797	660	1.17	0.14			Lease et al., 2021
68APr77D	59.0025	-138.024	20	1.83	0.23			Lease et al., 2021
68APs64B	59.3325	-138.35	550	1.93	0.13			Lease et al., 2021
76RL160A	58.3997	-136.933	130	2.89	0.54			Lease et al., 2021
76DG026B	58.4058	-137.023	0	3.44	0.41			Lease et al., 2021
77BJ013C	58.4911	-137.093	1320	2.05	0.29			Lease et al., 2021
76DG079C	58.5589	-137.261	960	1.15	0.12			Lease et al., 2021
76CN095E	58.6258	-137.389	750	1.29	0.06			Lease et al., 2021
76RL057	58.69	-137.266	1290	1.3	0.1			Lease et al., 2021
76DG038A	58.7078	-137.524	410	1.39	0.15			Lease et al., 2021
76DB278C	58.8778	-137.689	1010	1.38	0.16			Lease et al., 2021
03PH311A	60.0225	-139.206	1610	0.89	0.11			McAleer et al., 2009
03PH305A	59.1281	-138.084	88	1.82	0.49			McAleer et al., 2009
03PH306A	59.4272	-138.11	67	5.11	0.65			McAleer et al., 2009
03PH307A	59.4378	-138.243	243	2.34	0.33			McAleer et al., 2009
03PH309A	59.4044	-138.697	741	2.56	0.17			McAleer et al., 2009
03PH310A	59.9417	-139.233	926	1.67	0.12			McAleer et al., 2009
03PH311A	60.0225	-139.206	1610	0.89	0.11			McAleer et al., 2009
95APo13	59.6006	-138.542	914	1.45	0.04			McAleer et al., 2009
95APo21	59.8144	-138.917	0	2.5	0.51			McAleer et al., 2009
89SR29	58.8958	-136.912	0	9.09	0.44			McAleer et al., 2009
MGB1	58.7573	-136.256	0	4.34	0.88			McAleer et al., 2009
MGB2	58.8959	-136.665	0	2.5	0.3			McAleer et al., 2009
MGB3	58.9718	-136.946	0	17.9	0.25			McAleer et al., 2009
MGB4	58.8899	-136.917	232	6.21	1.15			McAleer et al., 2009
MGB5	58.8941	-136.923	128	5.9	0.42			McAleer et al., 2009
MGB6	58.8982	-136.926	0	8.14	1.44			McAleer et al., 2009
MGB7	58.8484	-137.121	0	2.31	0.16			McAleer et al., 2009
MGB8	58.7254	-136.411	0	2.15	0.17			McAleer et al., 2009
MGB9	58.6066	-136.465	0	4.18	0.7			McAleer et al., 2009
MGB10	58.3315	-136.207	0	5.5	0.35			McAleer et al., 2009
MGB11	58.28	-136.776	0	2.83	0.31			McAleer et al., 2009
MGB12	58.3979	-137.072	0	0.93	0.51			McAleer et al., 2009
61215-10A	61.0792	-138.606	1981			64	15.7	McDermott et al., 2019
61215-14A	61.079	-138.585	1696	26.2	3.6	109.5	7.8	McDermott et al., 2019
61415-1A	60.9434	-138.378	2215	20.1	2.8	99.7	7.4	McDermott et al., 2019
61415-2A	60.9462	-138.385	1947			87.1	6.2	McDermott et al., 2019
15-SI-012-1	60.8963	-138.1	1200	4.3	0.5	12.2	2.4	McDermott et al., 2019
01-34a	60.2134	-142.627	579			6.3		Meigs et al., 2008	age error is presented as +/- uncertainty in their Table 1
01-41a	60.0592	-141.94	274			31.5		Meigs et al., 2008	age error is presented as +/- uncertainty in their Table 1
01-53a	60.4181	-142.512	1326			3.4		Meigs et al., 2008	age error is presented as +/- uncertainty in their Table 1
02-31	60.2855	-141.764	1387			3.8		Meigs et al., 2008	age error is presented as +/- uncertainty in their Table 1
01-39a	60.2625	-143.312	297			4		Meigs et al., 2008	age error is presented as +/- uncertainty in their Table 1
01-48a	60.7911	-142.637	1920			5		Meigs et al., 2008	age error is presented as +/- uncertainty in their Table 1
01-29a	60.2926	-142.356	1082			5.5		Meigs et al., 2008	age error is presented as +/- uncertainty in their Table 1
01-43a	60.1809	-141.176	279			5.7		Meigs et al., 2008	age error is presented as +/- uncertainty in their Table 1
01-36a	60.334	-142.601	883			5.8		Meigs et al., 2008	age error is presented as +/- uncertainty in their Table 1
01-32a	60.3434	-142.442	442			6.2		Meigs et al., 2008	age error is presented as +/- uncertainty in their Table 1
01-55	60.1866	-141.08	1204			28.7		Meigs et al., 2008	age error is presented as +/- uncertainty in their Table 1
01-49a	60.6793	-142.534	2012			13.3		Meigs et al., 2008	age error is presented as +/- uncertainty in their Table 1
99-2	60.7203	-142.543	754			13.8		Meigs et al., 2008	age error is presented as +/- uncertainty in their Table 1
01-45a	60.6572	-142.415	1783			14.5		Meigs et al., 2008	age error is presented as +/- uncertainty in their Table 1
01-47a	60.7672	-142.607	1494			27.3		Meigs et al., 2008	age error is presented as +/- uncertainty in their Table 1
01TOT	62.2642	-142.522	1688			24.5	2.3	Milde, 2014
02TOT	62.2704	-142.544	1645			23.7	1.6	Milde, 2014
08TOT	62.2486	-142.514	1828			30.5	1.9	Milde, 2014
11TOT	62.2722	-142.502	1847			142.3	8.8	Milde, 2014
12TOT	62.2859	-142.525	1941			144.6	14.9	Milde, 2014
13TOT	62.2441	-142.527	1970			42.9	3.4	Milde, 2014
15TOT	62.2393	-142.539	1877			53.2	4.9	Milde, 2014
16TOT	62.2391	-142.499	1577			60.1	3.7	Milde, 2014
18TOT	62.2345	-142.555	1913			70.9	11.1	Milde, 2014
20TOT	62.2255	-142.433	2193			20.2	2.4	Milde, 2014
21TOT	62.2529	-142.529	1936			92.8	9.5	Milde, 2014
23TOT	62.2476	-142.546	2259			94.4	10	Milde, 2014
24TOT	62.2621	-142.529	1709			56	5.1	Milde, 2014
25TOT	62.2036	-142.433	1583			85.8	8.8	Milde, 2014
26TOT	62.2027	-142.435	1627			80.1	6	Milde, 2014
30TOT	62.2657	-142.473	1625			190.4	16.6	Milde, 2014
31TOT	62.2193	-142.516	2464			48.9	4.1	Milde, 2014
39TOT	62.2255	-142.433	1350			71.7	7	Milde, 2014
40TOT	62.2441	-142.527	1329			77.7	6	Milde, 2014
5924	60.6033	-140.515	5924			36	3	O'Sullivan & Currie, 1996
5640	60.625	-140.663	5640			40.2	4.3	O'Sullivan & Currie, 1996
5540	60.6	-140.517	5540			39.9	3.1	O'Sullivan & Currie, 1996
5371	60.6133	-140.497	5371			25.6	2.6	O'Sullivan & Currie, 1996
5330	60.5833	-140.417	5330			40.3	2.5	O'Sullivan & Currie, 1996
5230	60.6	-140.533	5230			27.8	2	O'Sullivan & Currie, 1996
5050	60.625	-140.567	5050			36.6	3	O'Sullivan & Currie, 1996
4660	60.62	-140.66	4660			14.6	1.4	O'Sullivan & Currie, 1996
4400	60.625	-140.663	4400			14.5	1.5	O'Sullivan & Currie, 1996
3335	60.6167	-140.017	3335			25.7	2.4	O'Sullivan & Currie, 1996
3290	60.6217	-140.718	3290			9	0.9	O'Sullivan & Currie, 1996
2470	60.5	-140.367	2470			3.7	0.3	O'Sullivan & Currie, 1996
1783	60.45	-140.267	1783			4	0.3	O'Sullivan & Currie, 1996
69APR32A	60.3003	-139.6	2499			4.4	0.5	O'Sullivan et al., 1997
69APR40A2	60.2175	-139.517	1524			1.7	0.2	O'Sullivan et al., 1997
81APr5	60.27	-139.435	2332			3.4	0.65	O'Sullivan et al., 1997
67APR78A	60.1183	-139.468	922			3.5	0.6	O'Sullivan et al., 1997
67APR42A	59.8875	-139.134	617			2.8	0.2	O'Sullivan et al., 1997
67APR42B	59.7514	-139.101	712			3.1	0.4	O'Sullivan et al., 1997
80APR49A	59.8967	-138.903	1250	1.13	0.08	2.7	0.35	O'Sullivan et al., 1997
69APR31B	60.2867	-139.198	1829	3.62	0.34			O'Sullivan et al., 1997
68APR72B2/63AP196	59.9346	-139.411	808			9.5	2.3	O'Sullivan et al., 1997
68APS57F	59.1967	-138.212	732			2.4	0.6	O'Sullivan et al., 1997
68APR77D	59.0042	-138.012	571			1.3	0.3	O'Sullivan et al., 1997
69APR54A	60.2833	-140.883	3353			3.2	0.5	O'Sullivan et al., 1997
78APR8/67APR94C	59.4181	-138	600			2.5	0.7	O'Sullivan et al., 1997
95RB1	61.8557	-148.439	355			31.9	3	Parry et al., 2001	sample coordinates were approximated from maps in their Figures 1 and 2
95RB2	61.8557	-148.439	170			34.3	6	Parry et al., 2001	sample coordinates were approximated from maps in their Figures 1 and 2
95RB3	61.8557	-148.439	10			29.3	3	Parry et al., 2001	sample coordinates were approximated from maps in their Figures 1 and 2
EAR10-05	63.5231	-147.434	1523	1.9	0.15	8.9	1.6	Riccio et al., 2014
EAR10-06	63.5242	-147.405	1493	2	0.35	7.5	1.7	Riccio et al., 2014
EAR10-08	63.4144	-147.059	1472	23.6	4.95	33.3	3.3	Riccio et al., 2014
EAR10-10	63.4141	-146.781	1468	16.4	0.6	28.3	2.3	Riccio et al., 2014
EAR10-15	63.4376	-147.101	1544	24	3	33.2	3.3	Riccio et al., 2014
EAR10-16	63.4352	-147.104	1465	28	1.15	35.5	2.4	Riccio et al., 2014
EAR10-17	63.4299	-147.124	1380	28.9	0.9	39	2.7	Riccio et al., 2014
EAR10-18	63.4282	-147.13	1265	26.3	1.25	42.7	2.5	Riccio et al., 2014
EAR10-19	63.4305	-147.133	1076	28.1	0.9	39.7	2.3	Riccio et al., 2014
EAR10-20	63.4299	-147.131	1178	25	1	39.9	2.4	Riccio et al., 2014
EAR10-21	63.4875	-147.165	1800	18	5.5	34.3	2.5	Riccio et al., 2014
EAR10-22	63.4893	-147.17	1682	13	1.5	31.7	2.2	Riccio et al., 2014
EAR10-23	63.4875	-147.179	1580	15.3	1.05	38.3	2.4	Riccio et al., 2014
EAR10-24	63.4849	-147.185	1495	16	1.6	27.6	1.8	Riccio et al., 2014
EAR10-25	63.4827	-147.191	1354	8.4	2.75	41.6	4.1	Riccio et al., 2014
EAR10-26	63.478	-147.151	1347	18.7	3.15	38.4	4	Riccio et al., 2014
EAR10-27	63.472	-147.168	1249	22.8	3.7	32.5	2.7	Riccio et al., 2014
EAR10-28	63.4666	-147.224	1411	24.2	1.7	38	2.3	Riccio et al., 2014
YB16-01	59.7203	-139.505		0.82	0.21			Schartman et al., 2019
YB16-06	59.9401	-139.535		1.16	0.06			Schartman et al., 2019
RF16-03	59.8295	-139.27		1.1	0.25			Schartman et al., 2019
RF16-11	59.6142	-139.288		0.69	0.14			Schartman et al., 2019
RF16-12	59.6233	-139.24		0.91	0.1			Schartman et al., 2019
RF16-13	59.9864	-139.465		0.99	0.37			Schartman et al., 2019
RF16-16	59.9372	-139.397		0.96	0.1			Schartman et al., 2019
RF16-18	59.8817	-139.349		1.09	0.3			Schartman et al., 2019
RF16-21	59.6672	-139.319		0.57	0.11			Schartman et al., 2019
RF16-22	59.6743	-139.268		0.78	0.24			Schartman et al., 2019
RF16-23	59.8001	-139.295		1.46	0.18			Schartman et al., 2019
RF16-24	59.7563	-139.362		0.79	0.26			Schartman et al., 2019
RF16-25	59.8397	-139.328		0.99	0.2			Schartman et al., 2019
RF16-04	59.8421	-139.099		2.54	0.39			Schartman et al., 2019
RF16-27	59.8617	-139.256		2.5	0.65			Schartman et al., 2019
RF16-30	59.8413	-139.184		2.39	0.8			Schartman et al., 2019
RF16-32	59.8421	-139.175		1.47	0.01			Schartman et al., 2019
RF16-07	59.8063	-138.904		0.78	0.11			Schartman et al., 2019
RF16-09	59.823	-138.982		0.71	0.39			Schartman et al., 2019
06STP13	60.6312	-141.175	2639	9.64	0.24			Spotila & Berger, 2010
06STP15	60.5279	-141.102	2226	4.95	0.33			Spotila & Berger, 2010
06STP69	60.6632	-141.45	2391	10.8	1.39			Spotila & Berger, 2010
06STP51	60.5873	-143.955	1469	2.04	0.11			Spotila & Berger, 2010
06STP52	60.6595	-143.906	1445	6.49	1.09			Spotila & Berger, 2010
06STP53	60.5851	-143.672	2094	1.6	0.17			Spotila & Berger, 2010
06STP60	60.6552	-143.002	1475	3.63	0.29			Spotila & Berger, 2010
06STP55	60.7496	-143.749	1652	9.08	0.96			Spotila & Berger, 2010
06STP56	60.7849	-143.73	1630	18.2	1.45			Spotila & Berger, 2010
06STP57	60.7095	-143.422	2180	4.18	0.24			Spotila & Berger, 2010
5050	60.625	-140.567	5050	13.3	1.07			Spotila & Berger, 2010
3335	60.6167	-140.017	3335	7.08	0.15			Spotila & Berger, 2010
K1	60.571	-139.89	2316	3.75	0.31			Spotila & Berger, 2010
K2	60.6633	-139.518	2225	5.93	1.48			Spotila & Berger, 2010
K14	60.3963	-138.932	2233	4.32	0.38			Spotila & Berger, 2010
K3	60.7251	-138.994	2073	21	1.02			Spotila & Berger, 2010
K4	60.7443	-138.708	2469	63.6	5.3			Spotila & Berger, 2010
K6	60.937	-138.547	1920	39.6	6.63			Spotila & Berger, 2010
K8	61.2464	-140.107	2256	81.6	4			Spotila & Berger, 2010
K9	61.3357	-140.657	2347	6.46	1.13			Spotila & Berger, 2010
K10	61.1263	-139.562	2355	79.5	1.44			Spotila & Berger, 2010
K13	60.3844	-138.186	1646	16.6	1.68			Spotila & Berger, 2010
01CH31	60.3861	-142.375	1006	0.7	0.12			Spotila & Berger, 2010
02CH35	60.4047	-142.002	1585	1.28	0.04			Spotila & Berger, 2010
06STP7	60.8327	-141.193	2691	33.5	2.04			Spotila & Berger, 2010
06STP25	60.8548	-141.821	2365	18.1	1.16			Spotila & Berger, 2010
06STP37	60.8793	-141.254	1217	11.5	2.47			Spotila & Berger, 2010
06STP49	60.333	-144.436	431	1.38	0.11			Spotila & Berger, 2010
06STP66	60.8585	-141.222	1974	15.2	2.58			Spotila & Berger, 2010
06STP69	60.6632	-141.45	2391	10.8	1.39			Spotila & Berger, 2010
06STP73	60.0281	-141.367	0	1.35	0.07			Spotila & Berger, 2010
01-48a	60.7911	-142.637	1920	16	1.6			Spotila et al., 2004
01-49a	60.6793	-142.534	2012	13	1.3			Spotila et al., 2004
99-2	60.7203	-142.543	754	8.2	0.8			Spotila et al., 2004
01-45a	60.6572	-142.415	1783	9.7	1			Spotila et al., 2004
01-47a	60.7672	-142.607	1494	13.3	1.3			Spotila et al., 2004
01CH39	60.2625	-143.312	297	2.2	0.2			Spotila et al., 2004
01CH43	60.1809	-141.176	279	1	0.5			Spotila et al., 2004
01CH56	60.2482	-141.117	1135	5.8	0.6			Spotila et al., 2004
02CH1	61.3408	-144.205	1829	28.7	2.9			Spotila et al., 2004
02CH2	61.3425	-144.19	1524	29.8	3			Spotila et al., 2004
02CH3	61.3231	-144.141	1074	36.5	7.2			Spotila et al., 2004
02CH4	61.3344	-144.152	1259	27.9	2.8			Spotila et al., 2004
02CH19	60.9221	-142.401	1402	18.3	1.8			Spotila et al., 2004
02CH28	60.2573	-141.158	1625	4.8	1.5			Spotila et al., 2004
02CH32	60.4335	-141.764	1478	1.5	0.5			Spotila et al., 2004
01Sov	62.19	-148.46	1332	45.31	5.34	49.82		Terhune et al., 2019	AFT age error is presented as +/- uncertainty in their Table 2
02Sov	62.19	-148.49	1446			48.31		Terhune et al., 2019	AFT age error is presented as +/- uncertainty in their Table 2
03Sov	62.18	-148.51	1571			51.2		Terhune et al., 2019	AFT age error is presented as +/- uncertainty in their Table 2
06Sov	62.15	-148.53	1618	37.52	4.2	42.63		Terhune et al., 2019	AFT age error is presented as +/- uncertainty in their Table 2
08Sov	62.12	-148.58	1928			56.73		Terhune et al., 2019	AFT age error is presented as +/- uncertainty in their Table 2
10Sov	62.12	-148.6	2110			45.08		Terhune et al., 2019	AFT age error is presented as +/- uncertainty in their Table 2
11Sov	62.12	-148.62	2231			58.34		Terhune et al., 2019	AFT age error is presented as +/- uncertainty in their Table 2
12Sov	62.12	-148.63	2352			51.96		Terhune et al., 2019	AFT age error is presented as +/- uncertainty in their Table 2
13Sov	62.12	-148.63	2463	44.1	3.33	74.23		Terhune et al., 2019	AFT age error is presented as +/- uncertainty in their Table 2
05Talk	62.03	-148.69	1733			51.21		Terhune et al., 2019	AFT age error is presented as +/- uncertainty in their Table 2
07Talk	62.04	-148.68	2247			63.62		Terhune et al., 2019	AFT age error is presented as +/- uncertainty in their Table 2
13Talk	62.02	-148.74	1279	32.33	3.81	57.8		Terhune et al., 2019	AFT age error is presented as +/- uncertainty in their Table 2
14Talk	62.08	-148.82	777	43.61	11.03	55.03		Terhune et al., 2019	AFT age error is presented as +/- uncertainty in their Table 2
01King	61.84	-148.64	1006	42.38	6.86	44.8		Terhune et al., 2019	AFT age error is presented as +/- uncertainty in their Table 2
02King	61.9	-148.65	1046	12.13	0.76	52.79		Terhune et al., 2019	AFT age error is presented as +/- uncertainty in their Table 2
03King	61.92	-148.7	1086	20.85	3.01	34.2		Terhune et al., 2019	AFT age error is presented as +/- uncertainty in their Table 2
04King	62.96	-148.76	1561	33.37	3.13	44.03		Terhune et al., 2019	AFT age error is presented as +/- uncertainty in their Table 2
05King	61.78	-148.68	634			31.23		Terhune et al., 2019	AFT age error is presented as +/- uncertainty in their Table 2
01Trop	61.78	-149.11	1058	10.54	0.41	58.23		Terhune et al., 2019	AFT age error is presented as +/- uncertainty in their Table 2
01Chic	61.88	-148.43	992			63		Terhune et al., 2019	AFT age error is presented as +/- uncertainty in their Table 2
01Devil	62.69	-150.24	255			41.05		Terhune et al., 2019	AFT age error is presented as +/- uncertainty in their Table 2
12KN1	59.7295	-150.863	713	44.9	8.5			Valentino et al., 2016
12KN2	59.8524	-150.669	1227	49.5	3.8			Valentino et al., 2016
12KN3	59.8607	-150.646	1568	29.4	2.3			Valentino et al., 2016
12KN4	59.8524	-150.742	99	51.9	7.4			Valentino et al., 2016
12KN5	60.0678	-150.424	1141	58	13			Valentino et al., 2016
12KN7	59.7393	-150.026	598	43.4	14.3			Valentino et al., 2016
12KN8	59.7685	-150.031	10	40.9	11.7			Valentino et al., 2016
12KN9	59.6333	-150.097	1	26.4	1.5			Valentino et al., 2016
12KN10	59.733	-150.788	375	47	3.1			Valentino et al., 2016
12KN11	59.6727	-150.721	820	41.6	1.6			Valentino et al., 2016
12KN12	59.5215	-150.663	602	22	5.8			Valentino et al., 2016
12KN13	59.526	-151.371	657	9.5	2.5			Valentino et al., 2016
12KN15	60.9093	-149.606	94	14.6	3.4			Valentino et al., 2016
12KN16	60.18	-149.706	1076	12.4	1.1			Valentino et al., 2016
12KN17	60.1947	-149.588	103	10.9	2.4			Valentino et al., 2016
14KN1	60.6582	-149.531	1249	17.8	5.3			Valentino et al., 2016
14KN2	60.4523	-149.295	1459	16.6	7.4			Valentino et al., 2016

## Sheet: References
References
Arkle, J. C. et al. (2013). Mechanisms of rock uplift above flat slab subduction in the western Chugach Mountains and Prince William Sound of the southern Alaska syntaxis. Geological Society of America Bulletin, 125, 776-793.
Benowitz, J. A., Cooke, M. L., Terhune, P. J., Herreid, S., Bemis, S. P., Toeneboehn, K., Waldien, T. S., & O'Sullivan, P. B. (2021). Why is Denali (6,194 m) so big? Caught inside the tectonic wake of a migrating restraining bend. Terra Nova, 34, 123-136.
Benowitz, J. A., Haeussler, P. J., Layer, P. W., O'Sullivan, P. B., Wallace, W. K., & Gillis, R. J. (2012). Cenozoic tectono-thermal history of the Tordrillo Mountains, Alaska: Paleocene-Eocene ridge subduction, decreasing relief, and late Neogene faulting. Geochemistry Geophysics Geosystems, 13(4), Q04009.
Benowitz, J. A. et al. (2011). Spatial variations in focused exhumation along a continental-scale strike-slip fault: The Denali fault of the eastern Alaska Range. Geosphere, 7(2), 455-467.
Berger, A. L., & Spotila, J. A. (2008). Denudation and deformation in a glaciated orogenic wedge: The St. Elias orogen, Alaska. Geology, 36(7), 523-526.
Berger, A. L. et al. (2008). Architecture, kinematics, and exhumation of a convergent orogenic wedge: A thermochronological investigation of tectonic-climatic interactions within the central St. Elias orogen, Alaska. Earth and Planetary Science Letters, 270(1-2), 13-24.
Bleick, H. A., Till, A. B., Bradley, D. C., O’Sullivan, P. B., Wooden, J. L., Bradley, D. B., Taylor, T. A., Friedman, S. B., & Hults, C.P. (2012). Early Tertiary exhumation of the flank of a forearc basin, southwest Talkeetna Mountains, Alaska: U.S. Geological Survey Open-File Report 2012-1232, 1 map sheet, https://doi.org/10.3133/ofr20121232.
Buscher, J. T., Berger, A. L., & Spotila, J. A. (2008). Exhumation in the Chugach-Kenai Mountain belt above the Aleutian subduction zone, southern Alaska. In Washington DC American Geophysical Union Geophysical Monograph Series, (vol. 179, pp. 151-166).
Enkelmann, E., Piestrzeniewicz, A., Falkowski, S., Stübner, K., & Ehlers, T. A. (2017). Thermochronology in southeast Alaska and southwest Yukon: Implications for North American Plate response to terrane accretion. Earth and Planetary Science Letters, 457, 348-358.
Enkelmann, E., Valla, P. G., & Champagnac, J. D. (2015). Low-temperature thermochronology of the Yakutat plate corner, St. Elias Range (Alaska): Bridging short-term and long-term deformation. Quaternary Science Reviews, 113, 23-38.
Enkelmann, E., Zeitler, P. K., Garver, J. I., Pavlis, T. L., & Hooks, B. P. (2010). The thermochronological record of tectonic and surface process interaction at the Yakutat-North American collision zone in southeast Alaska. American Journal of Science, 310(4), 231-260.
Ferguson, K. M., Armstrong, P. A., Arkle, J. C., & Haeussler, P. J. (2015). Focused rock uplift above the subduction décollement at Montague and Hinchinbrook Islands, Prince William Sound, Alaska. Geosphere, 11(1), 144-159.
Fitzgerald, P. G., Sorkhabi, R. B., Redfield, T. F., & Stump, E. (1995). Uplift and denudation of the central Alaska Range: A case study in the use of apatite fission track thermochronology to determine absolute uplift parameters. Journal of Geophysical Research, 100(B10), 20175-20191.
Lease, R. O., Haeussler, P. J., Witter, R. C., Stockli, D. F., Bender, A. M., Kelsey, H. M., & O'Sullivan, P. B. (2021). Extreme Quaternary plate boundary exhumation and strike slip localized along the southern Fairweather fault, Alaska, USA. Geology, 49(5), 602-606.
McAleer, R. J., Spotila, J. A., Enkelmann, E., & Berger, A. L. (2009). Exhumation along the Fairweather fault, southeastern Alaska, based on low‐temperature thermochronometry. Tectonics, 28(1), TC1007.
McDermott, R. G., Ault, A. K., Caine, J. S., & Thomson, S. N. (2019). Thermotectonic history of the Kluane Ranges and evolution of the eastern Denali fault zone in southwestern Yukon, Canada. Tectonics, 38, 2983-3010.
Meigs, A., Johnston, S., Garver, J., & Spotila, J. (2008). Crustal-scale structural architecture, shortening, and exhumation of an active, eroding orogenic wedge (Chugach/St. Elias Range, southern Alaska). Tectonics, 27, TC4003.
Milde, E. R. (2014). Using Low-Temperature Thermochronology to Constrain the Role of the Totschunda Fault in Southeastern Alaskan Tectonics [M.S. thesis]: Syracuse, New York, Syracuse University, 127 p.
O'Sullivan, P. B., & Currie, L. D. (1996). Thermotectonic history of Mt Logan, Yukon Territory, Canada: Implications of multiple episodes of middle to late Cenozoic denudation. Earth and Planetary Science Letters, 144(1-2), 251-261.
O’Sullivan, P. B., Plafker, G., & Murphy, J. M. (1997), Apatite fission-track thermotectonic history of crystalline rocks in the northern Saint Elias Mountains, Alaska. In Geological Studies in Alaska by the U.S. Geological Survey, (vol. 1574, pp. 283-294). Government Printing Office, Washington.
Parry, W. T., Bunds, M. P., Bruhn, R. L., Hall, C. M., & Murphy, J. M. (2001). Mineralogy, 40Ar/39Ar dating and apatite fission track dating of rocks along the Castle Mountain fault, Alaska. Tectonophysics, 337(3-4), 149-172.
Riccio, S. J., Fitzgerald, P. G., Benowitz, J. A., & Roeske, S. M. (2014). The role of thrust faulting in the formation of the eastern Alaska Range: Thermochronological constraints from the Susitna Glacier Thrust Fault region of the intracontinental strike-slip Denali Fault system. Tectonics, 33, 2195-2217.
Schartman, A., Enkelmann, E., Garver, J. I., & Davidson, C. M. (2019). Uplift and exhumation of the Russell Fiord and Boundary blocks along the northern Fairweather transform fault, Alaska. Lithosphere, 11(2), 232-251.
Spotila, J. A., & Berger, A. L. (2010). Exhumation at orogenic indentor corners under long-term glacial conditions: Example of the St. Elias orogen, Southern Alaska. Tectonophysics, 490, 241-256.
Spotila, J. A., Buscher, J. T., Meigs, A. J., & Reiners, P. W. (2004). Long-term glacial erosion of active mountain belts: Example of the Chugach–St. Elias Range, Alaska. Geology, 32(6), 501-504.
Terhune, P. J., Benowitz, J. A., Trop, J. M., O’Sullivan, P. B., Gillis, R. J., & Freymueller, J. T. (2019). Cenozoic tectono-thermal history of the southern Talkeetna Mountains, Alaska: Insights into a potentially alternating convergent and transform plate margin: Geosphere, 15(5), 1539-1576.
Valentino, J. D., Spotila, J. A., Owen, L. A., & Buscher, J. T. (2016). Rock uplift at the transition from flat-slab to normal subduction: The Kenai Mountains, Southeast Alaska. Tectonophysics, 671, 63-75.
